# Supplementary material for: Drug-induced Sudden Death: A Scoping Review
Source: Curr Drug Saf. 2023 Apr 25;18(3):307–17. doi: 10.2174/1574886317666220525115232 (PMC10258916; doi:10.2174/1574886317666220525115232)
Supplement: Supplementary file 1 [file CDS-18-307_SD1.xlsx]

## Sheet: Hoja1
Reference	Geographical area	Design	Source of outcome data	Source of exposure data	Study period	Outcome variable	Exposure of interest	Inclusion criteria	Exclusion criteria	Data analysis	Study population	Results	Comments
Flaker GC et al. 1992 (15)	USA	Cohort study	Clinical trial	Clinical trial	June 1987 - November 1989	Cardiac death, arrhythmic death	Antiarrhythmic drugs	Exposed cohort: patients with non-valvular atrial fibrillation exposed to antiarrhythmics (quinidine, procainamide, disopyramide, flecainide, encainide, amiodarone). Control cohort: patients with non-valvular atrial fibrillation not exposed to antiarrhythmics	Not mentioned	Multivariate analysis	Exposed cohort: 189. Control cohort: 1,141	Increased risk of cardiac mortality (RR 2.5; 95% CI, 1.3-4.9) or arrhythmic death (RR 2.6; 95% CI, 1.2-5.6) in users compared to non users. Higher risk in patients with history of cardiac heart failure; no increased risk without such history
Hoes AW et al. 1994 (16)	Not pertinent	Systematic review	Published clinical trials in hypertensive patients	Not pertinent	1981-1992	SCD	NPSD	Published since 1980	Not mentioned	Narrative review	11 studies with 55 to 2,365 exposed patients according to the study	In general, the SD incidence in the NPSD group was found to be similar to or even higher than that in the comparison group
Pratt CM et al. 1994 (17)	USA	Cohort study	COMPASS Medicaid database, mortality registry	Prescription	1986-1990	Life threatening ventricular arrhythmias (VA, VF, CA and SD)	Terfenadine	Exposed cohort: patients exposed to terfenadine. Control cohorts: pacients exposed to diphenhydramine, chlorpheniramine, brompheniramine and triprolidine; patients exposed to clemastine; patients exposed to ibuprofen.	Not mentioned	Multivariate analysis	181,672 exposed to terfenadine, 150,689 exposed to other antihistamines, 181,671 exposed to ibuprofen and 83,156 exposed to clemastine	RR for terfenadine = 0.36 (95% CI, 0.27-0.50) vs other antihistamines, 0.62 (95% CI, 0.45-0.85) vs ibuprofen, 1.08 (95% CI, 0.63-1.85) vs clemastine
Siscovick DS et al. 1994 (18)	USA	Case-control study	Group Health Cooperative of Puget Sound database :	Prescription and dispensing	1977-1990	Primary CA	Thiazides with and without potassium-sparing diuretics	Cases: patients with hypertension and out-of-hospital primary CA. Controls: pacients with hypertension for age (in decades), sex and calendar year of treatment	Patients < 30 and >79 y/o, not residents in the study area, patients with heart disease and other life-threatening conditions	Multivariate analysis	Cases: 114. Controls: 535	OR high-dose (100 mg) thiazide = 3.6 (95% CI, 1.2-10.8) compared to low-dose (25 mg) thiazide
Hanrahan JP et al. 1995 (19)	USA	Cohort study	Harvard Community Health Plan database	Dispensing	1988-1990	Composite variable of SD, torsades des pointes or other VA, syncope and ventricular ectopy	Terfenadine	Exposed cohort: patients exposed to terfenadine. Control cohort: patients exposed to nonterfenadine antihistamines	Not mentioned	Multivariate analysis	Exposed cohort: 9,008. Control cohort: 13,344	RR = 0.75 (95%IC 0.45-1.27)
Hoes AW et al. 1995 (20)	Europe	Case-control study	Medical registries and survey to physicians, GP records, death certificate, autopsy if available	Dispensing	1988-1990	SCD	NPSD	Cases: patients with sudden cardiac death treated with antihypertensive medications. Controls: matched for age and sex treated with antihypertensive medication	Not mentioned	Multivariate analysis	Cases: 257 cases. Controls: 257	RR for NPSD = 1.8 (95% CI, 1.0-3.1) compared to potassium-sparing diuretics. RR for β-blocker = 1.7 (95%CI, 1.1-2.6). RR for NPSD without β-blockers = 2.2 (95% CI, 1.1-4.6) and RR with β-blockers = 1.4 (95% CI, 0.6-3.0)
Staffa JA et al. 1995 (21)	USA	Cohort study	COMPASS Ohio Medicaid database, death certificate, mortality registry	Dispensing	1986-1992	SD and VA composite variable	Astemizole	Exposed cohort: pacients exposed to astemizole. Control cohort: patients exposed to sedating antihistamines	Not mentioned	Multivariate analysis	Exposed cohort: 31,105. Control cohort: 15,585	RR in users of astemizole (RR 0.25; 95% CI, 0.11-0.58) compared to other antihistamines
Middlekauff HR et al. 1995 (22)	USA	Cohort study	Single-center patient's registry, autopsies	Patient's registry	Not mentioned	SD and VA composite variable	Amiodarone	Patients with advanced heart failure	Not mentioned	Unadjusted analysis	205 patients	Higher risk of SD asssociated to amiodarone among patients with advanced heart failure and prior antiarryhmic drug-induced torsade de pointes, than in those without such a history (55% vs 15%)
Jonville-Béra AP et al. 1995 (23)	Europe	Case-control study	Clinical registries, autopsy data if available	Prescription	1983-1987	SIDS	Dyphetria-tetanus-pertussis-polyomielitis vaccination	Cases: children with SIDS. Controls: children alive matched for sex, date of birth and seen by a medical practitioner 2 weeks before or after the death of the case	Not mentioned	Unadjusted analysis	Cases 118 cases. Controls 332	OR = 1.9 (95% CI 0.9 - 3.9)
Biederman J et al. 1995 (24)	USA	Ecologic study	Vital statistics	Prescription	1986-1992	SD	Desipramine	SD in children 5 to 14 y/o	Not mentioned	Unadjusted analysis	4 deaths	No increase in SD despite a marked increase in exposure
Carvajal A et al. 1996 (25)	Not pertinent	Metaanalysis of observational studies	Published studies	Not pertinent	1980-1994	SIDS	Dyphetria-tetanus-pertussis-polyomielitis vaccine	Observational studies comparing the risk of SIDS among immunized vs non-immunized infants or the risk of SIDS in recently immunized infants versus immunized infants beyond 30 days.	Not mentioned	Metaanalysis	5 studies	RR immunized = 0.67 (95%CI, 0.60-0.75 vs non-immunized; RR in recently immunized = 1 (95%CI, 0.84-1:20) vs immunized > 30 days
Walker AM et al. 1999 (26)	Canada, Europe	Nested case-control study	Saskatchewan and GPRD databases, medical chart, death certificate	Prescription and dispensing	1990-1995	Composite variable of SD, VA and CA	Cisapride	Cases: patients with the outcome of interest. Controls: matched for the decade of birth	VA in the week following a myocrdial infarction	Multivariate analysis	Cases: 47. Controls: 300	OR = 1 (95%CI, 0.3-3.7)
Modai I et al. 2001 (27)	Israel	Cohort study	Single-center hospital medical records	Prescription	1991-1997	SD	Clozapine	Exposed cohort: schizophrenic patients exposed to clozapine. Control cohort: patients exposed to other psychotropic drugs	Not mentioned	Unadjusted analysis	Exposed cohort: 561. Control cohort: 4,918	Rates: 1.07% vs 0.28% (p < 0.01)
Ray WA et al. 2001 (28)	USA	Cohort study	Tennesse Medicaid database, medical charts, death certificates	Dispensing	1988-1993	SCD (validated by experts)	Antipsychotics	Exposed cohort: 15 to 84 y/o patients with sudden cardiac death, with at least 1 year of continous enrollment	Patients in a long-term care facility	Multivariate analysis	Exposed cohort: 26,749 PY exposure to ≥ 100 mg equivalent thioridazine. Control cohorts: 31,864 PY exposure to ≤100 mg equivalent thioridazine; 38,881 PY past year exposure; 1,186,501 PY no use	RR current moderate use = 2.37 (95% CI, 1.77-3.22) compared to non use. No increased risk for current low-dose. Increased risk for haloperidol, thioridazine, chlorpromazine and thiothixene
Walczak TS et al. 2001 (29)	USA	Case-control study	Medical records, death certificates, autopsy if available	Prescription	1991-1996	SUDEP (validated by experts)	Antiepileptic drugs	Cases: SUDEP patients. Controls: epilepsy patients alive	Not mentioned	Multivariate analysis	Cases 20. Controls 80	OR > 2 antiepileptics = 4.0 (95% CI, 1.4-11.7) vs 0 to 2 drugs; no increased risk for any specific antiepileptic
Nilsson L et al. 2001 (30)	Europe	Nested case-control study	Medical records, therapeutic drug monitoring, national death registry and autopsy reports	Prescription	1980-1989	SUDEP (validated by experts)	Antiepileptic drugs (phenytoin, carbamazepine o valproate)	Cases: SUDEP patients treated with at least 1 antiepileptic of interest for at least 1 year before death. Controls: epileptic patients matched for age, sex and assessment period	Not mentioned	Multivariate analysis	Cases 57. Controls 151	RR no therapeutic monitoring = 3.75 (95% CI, 1.07-13.12) vs therapeutic monitoring. RR high carbamazepine plasma levels = 9.47 (95% CI, 1.36-65.98) vs therapeutic plasma levels
Jonville-Béra AP et al. 2001 (31)	Europe	Case-control study	Paediatric units, interview with parents, autopsy if available	Health and Development Record	February 1995 - March 1997	SIDS	Diphteria-Tetanus-Pertussis-Poliomyleitis ± Haemophylus vaccine	Cases: SIDS in infants 30 to 90 days of age with a gestational age > 34 weeks and with interview to parents within 3 months of death. Controls: matched for sex, age, maternity unit, gestacional age	Not mentioned	Multivariate analysis	Cases 114. Controls 341	OR 1.08 (95%CI, 0.49-2.36)
Hennessy S et al. 2002 (32)	USA	Cohort study	Medicaid database	Prescription and dispensing	1993-1996	CA and VA composite variable	Clozapine, haloperidol, risperidone, or thioridazine	Exposed cohort: patients with more than 1 prescription for drugs of interest and at least two instances of a schizophrenic diagnosis. Control cohort: patients with open-angle glaucoma or psoriasis not exposed to the studied drugs	Exposed cohort: multiple study drugs dispensed the same day. Control cohort: schizophrenia or prescription for any study drug	Multivariate analysis	Exposed cohort: 8,330 for clozapine, 41,295 for haloperidol, 22,057 for risperidone, 23,950 for thioridazine. Control cohorts: 7,541 for psoriasis, 21,545 for glaucoma	RR treated patients from 1.7 to 3.2. RR for thioridazine vs haloperidol 0.9, (95% CI, 0.7 to 1.2). RR for high dose thioridazine (>600 mg) = 2.6 (95%CI, 1.0 to 6.6)
Reilly JG et al. 2002 (33)	Europe	Case-control study	Medical records, autopsy if available	Prescription	1984-1995	SUD (validated by experts)	Antipsychotic drugs	Cases: 18 to 84 y/o psychiatric in-patient unexplained death. Controls: psychiatric in-patients matched for hospital, age, gender and in-hospital stay duration	Evidence of an alternative cause of death (AMI, stroke, chocking, convulsions, etc.)	Multivariate analysis	Cases 69. Controls 69	OR for thioridazine 5.3 (95% CI, 1.7-16.2). No increased risk for other antipsychotics
Wang PS et al. 2002 (34)	USA	Cohort study	Medicare or Medicaid	Prescription and dispensing	1991-1995	SD	Urinary antispasmodics (flavoxate, oxybutunin, hyoscyamine)	Exposed cohort: ≥ 65 y/o patients diagnosed with urinary incontinence. Control cohort: non-sedating antihistamines and CYP3A4 inhibitors users	Not mentioned	Multivariate analysis	Exposed cohort: 3,898. Control cohort: 10,740	RR = 0.70 (95% CI, 0.28-1.74) for urinary antispasmodics; RR for concurrent use of non-sedating antihistamines and CYP3A4 inhibitors = 21.5 (95% CI, 5.23-88.37)
Ray WA et al. 2004 (35)	USA	Cohort study	Tennessee Medicaid database, medical records, death certificates	Dispensing	1988-1993	SCD (validated by experts)	Cyclic antidepressants	Exposed cohort: 15 to 84 y/o patients exposed to TCA or SSRI with at least 365 days of continuous enrollment in Medicaid, not residing in a long-term care facility (except for subjects with mental disorders), and no evidence of a life-threatening noncardiac illness. Control cohort: non users	Deaths from in-hospital CA, not SD, or deaths suggestive of an underlying noncardiac cause or a different cardiac cause)	Multivariate analysis	Exposed cohort: 58,956 PY for TCA, 6,291 PY for SSRI. Control cohort: 1,120,625 PY	RR for < 100 mg (amitriptyline or its equivalent) = 0.97 (95% CI, 0.72-1.29); RR for ≥ 300 mg = 2.53 (95% CI, 1.04-6.12). RR for SSRIs = 0.95 (95% CI, 0.42-2.15)
Ray WA et al. 2004 (36)	USA	Cohort study	Tennessee Medicaid database, medical records, death certificates	Dispensing	1988-1993	SCD (validated by experts)	Erythromycin	Exposed cohort: 15 to 84 y/o patients exposed to erythromycin with at least 365 days of continuous enrollment in Medicaid, not residing in a long-term care facility (except for subjects with mental disorders), and no evidence of a life-threatening noncardiac illness. Control cohort: non users	Deaths from in-hospital CA, not SDs, or deaths suggestive of an underlying noncardiac cause or a different cardiac cause, concomitant use of erythromycin and amoxicillin	Multivariate analysis	Exposed cohort: 5,305 PY of current use, 111,779 PY of former use, 6,846 PY current use of amoxicillin. Control cohort: 1,126,013 PY	RR for erythromycin = 2.01 (95% CI, 1.08-3.75) vs no use; RR for erythromycin plus CYP3A inhibitors = 5.35 (95% CI1.72-16.64). No increased risk for amoxicillin
Straus SM et al. 2004 (37)	Europe	Case-control study	IPCI database, medical records	Prescription	1995-2001	SCD (validated by experts)	Antipsychotics	Cases: SCD patients with no evidence of a non-cardiac cause. Controls: matched for age (year of birth), sex, and practice	Suicides	Multivariate analysis	Cases: 554. Controls: 4,463	OR current use = 3.3 (95% CI, 1.8-6.2). OR among butyrophenone users = 7.3 (95% CI, 2.8-18.8)
Liperoti R et al. 2005 (38)	USA	Case-control study	Systematic Assessment of Geriatric Drug Use via Epidemiology database	Prescription	1998-1999	CA and VA composite variable	Antipsychotics	Cases: inpatients hospitalizations for CA or VA. Controls: inpatients hospitalizations for sepsis, gastrointestinal haemorrhage, rectal bleeding, or influenza	Not mentioned	Multivariate analysis	Cases: 649. Controls: 2,962	OR for conventional antipsychotics = 1.86 (95% CI, 1.27-2.74) vs no use. OR for atypical antipsychotics = OR 0.87 (95% CI, 0.58-1.32)
Straus SM et al. 2005 (39)	Europe	Case-control study	IPCI database, medical records	Prescription	1995-2003	SCD (validated by experts)	Non-cardiac QT prolonging drugs	Cases: SCD patients without evidence of a non-cardiac cause. Controls: matched for age, gender, date of SD, and general practice	Suicides	Multivariate analysis	Cases: 775. Controls: 6,297	OR for current use = 2.7 (95% CI, 1.6-4.7). ORs for dompedridone = 3.8 (95% CI, 1.5–9.7), haloperidol = 5.6 (95% CI, 1.6–18.7). No increased risk for antibiotics
Hubbard R et al. 2005 (40)	Europe	Self-controlled case series study	THIN database	Prescription	Not mentioned	SD	Bupropion	Patients with bupropion prescription	Not mentioned	Multivariate analysis	9,329 exposed patients, 2 SD cases within the first 28 days of treatment	IRR = 0.40 (95% CI, 0.10-1.60) in comparison with the remaining observation period
Graham DJ et al. 2005 (41)	USA	Nested case-control study	Kaiser Permanente database, death certificates	Dispensing	1999-2001	SCD and MI composite variable	COX 2 selective and non-selective NSAID	Cases: patients with AMI or SCD. Controls: matched for age (year of birth), sex and health plan region	Cancer, renal failure, liver failure, severe respiratory disease, organ transplantation, or HIV/AIDS and not enrolled on the index date for at least 11 of the 12 preceding months	Multivariate analysis	Cases: 8,143. Controls: 31,496	OR for rofecoxib (all doses) = 1.59 (95% CI, 1.10–2.32); for rofecoxib ≤25 mg/day or less, 1.47 (95% CI. 0.99–2.17); for rofecoxib ≥ 25 mg/day, 3.58 (95% CI, 1.27–10.11, p=0·016) compared with celecoxib. OR for celecoxib > 25 mg vs remote NSAID = 3.0 (95% CI, 1.09-8.31). For naproxen versus remote NSAID use 1.14 (95% CI, 1.00–1.30)
Velentgas P et al. 2006 (42)	USA	Cohort study	United Healthcare database (administrative database), National Death Index, Inpatient medical records and expert review	Dispensing	1999/01/01- 2001/06/30	Combined variable of acute coronary syndrome (ACS), inclusive of MI, and SCD	rofecoxib, celecoxib, naproxen, ibuprofen, diclofenac	Exposed cohort: 40 to 64 y/o patients with a dispensing of rofecoxib, celecoxib or naproxen. Non-exposed: patients exposed to diclofenac and ibuprofen (reference)	History of a MI in the year prior to NSAID prescription; use of more than twice the usual NSAID	Multivariate analysis	67,799 rofecoxib; 75,703 celecoxib; 185,524 naproxen; 138,504 ibuprofen; 52,080 diclofenac	RR of ACS for rofecoxib 1.35 (95%CI 1.09–1.68) compared with ibuprofen or diclofenac. No increased risk for celecoxib or naproxen
de Bruin ML et al. 2007 (43)	Europe	Case-control study	Single-center inhospital patients registry	Dispensing	1995-2003	Inhospital CA	Non antiarrhythmic QT prolonging drugs	Cases: patients with CA needing advanced life support resuscitation. Controls: matched for index date	CA prior to admission or in the emergency room	Multivariate analysis	Cases: 140. Controls: 560	OR = 2.1 (95% CI, 1.2-3.5) vs no use. OR for concurrent use with CYP450 inhibitors = 4.0 (95% CI, 1.2-13.0). Increased risk for domperidone (OR 4.7 [95% CI, 1.4-16.0]), haloperidol (OR 3.8 [95% CI, 1.6-9.2]), cotrimoxazole (OR 2.6 [95% CI, 1.1-6.4])
Chugh SS et al. 2008 (44)	USA	Case-case analysis	Autopsy reports, medical reports	Autopsy toxicological analysis	2002-2006	SCD	Methadone	Cases: death patients with therapeutic levels of methadone. Controls: consecutive death patients without methadone in toxicology	Evidence of non-methadone recreational drug use or any drug overdose in toxicology analysis	Unadjusted analysis	Cases: 22. Controls: 106	SD in cardiac abnormalities: 23% in cases vs 60% in controls
Hennessy S et al. 2008 (45)	USA	Nested case-control study	Medicare and Medicaid	Prescription	1999-2000	Composite variable of SCD and VA	Cisapride	Cases: patients with SCD or VA according to the hospital discharge diagnosis. Controls: matched by the prior eligible person-time	Not mentioned	Multivariate analysis	Cases: 145 (35 in the cisapride cohort, 38 in the metoclopramide cohort, 72 in the proton-pump inhibitors cohort). Controls: 7,250	OR cisapride vs PPI = 2.1 (95% CI, 1.34-3.28). Not increased risk in metoclopramide users vs PPI. Not increased risk in cisapride or PPI users with concomitant non-arrhythmogenic CYP3A4 inhibitors.
Gould MS et al. 2009 (46)	USA	Case-control study	Mortality registries (New York City and Columbia state) and autopsy reports and survey to relatives	Autopsy toxicological analysis	1997-2008	SD	Amphetamine, dextroamphetamine, methamphetamine or methylphenidate	Cases: 7 to 19 y/o patients suffering SD. Controls: 7 to 19 y/o patients died due to a traffic accident	Death to a known cause or a medical or surgical complication, hospitalization >48h, and coexisting physical disorders known or suspected to be associated with SD	Logistic regression analysis for OR calculation	564 SCD (10 drug exposed) and 564 traffic accident (2 drug exposed)	OR 7.4 (95% CI, 1.4-74.9)
Jolly K et al. 2009 (47)	Europe	Case-control study	Mortality registry, autopsies	Prescription	2003-2007	SD	QT interval prolonging drugs	Cases: 20 to 85 y/o patients suffering SD with no clear cause of death except coronary atherosclerosis with no evidence of plaque rupture. Controls: matched for age, sex, and presence of cardiovascular disease	Current or recent AMI, drug overdosage	Multivariate analysis	Cases: 1,010. Controls 3,030	Increased risk for atypical (OR 4.97 [95% CI, 2.78-8.90]) and typical antipsychotics (OR 3.35 [95% CI, 1.64-6.83]) as well as for SSRI (OR 1.89 [95% CI, 1.34-2.69]), high dose antidepressants (OR 2.11 [95% CI, 1.10-4.22]), risperidone (OR 4.22 [95% CI, 1.82-9.79]), fluoxetine (OR 2.11 [95% CI, 1.08-4.20]) and sertraline (OR 2.90 [95% CI, 1.07-7.99])
McCarthy S et al. 2009 (48)	Europe	Cohort study	GPRD	Prescription	1993-2006	SD	Methylphenidate, dexamfetamine, atomoxetine	Exposed cohort: 2 to 21 y/o patients with a prescription for methylphenidate, dexamfetamine or atomoxetine	Not mentioned	Univariate analysis	18,637 PY	IRR of 1.63 (95% CI, 0.04-9.71) compared with a general population rate of SD in the literature
Ray WA et al. 2009 (49)	USA	Cohort study	Tennessee Medicaid, death certificates	Dispensing	1986-1993	SCD	Antispychotics	Exposed cohort: 30-74 y/o antipsychotic users. Control cohort: matched for age and sex (first cohort) or propensity score (second cohort)	Inhospital deaths, not SD, evidence for an extrinsic (e.g., cocaine) or noncardiac (e.g., pneumonia) etiology or a different cardiac etiology (e.g., heart failure).	Multivariate analysis	Exposed cohorts: 44,218 and 46,089 users of single typical and atypical drugs, respectively. Control cohort: 186,600 non users	Incidence-rate ratios of 2.00 (95% CI, 1.69–2.35) for typical and 2.27 (95% CI, 1.89–2.73) for atypical antipsychotics. IRR for atypical vs typical antipsychotics = 1.14 (95% CI, 0.93–1.39).
van Noord C et al. 2009 (50)	Europe	Cohort study and case-control study	Rotterdam study, IPCI database, medical records	Dispensing	1991-2006 (cohort study); 1995-2007 (case-control study)	SCD (validated by experts)	Antithyroid drugs	Exposed cohort: antithyroidal users. Control cohort: non antityroidal users. Cases: SCD patients. Controls: matched for age, sex, and practice	Not mentioned	Multivatiate analysis	Exposed cohort: 61. Control cohort: 7,837. Cases: 1,424. Controls: 14,443	Cohort study: HR = 3.9 (95% CI; 1.7-8.7) vs no use. Case-control study: OR = 2.9 (95% CI, 1.1-7.4)
Zambon A et al. 2009 (51)	Europe	Case-control, case-crossover and case-time-control studies	Varese database, hospital discharge reports, death certificates	Dispensing	1998-2003	Composite variable of SD and VA	Macrolides, fluoroquinolones	Cases: patients with ventricular arrhythmia or SD. Controls: matched for index date, sex, age and general practitioner who assisted the index case	Patients hospitalized for any form of cardiac dysrhythmia or other relevant condition or to whom an anti-arrhythmic drug was dispensed	Multivariate analysis	Cases: 1,275. Controls: 9,189	OR (95% CI) for macrolides were 2.13 (1.34-3.39), 1.70 (0.88-3.26) and 1.62 (0.78-3.34) by using case-control, case-crossover and case-time-control designs, respectively. OR for fluoroquinolones were 3.58 (2.51-5.12), 1.98 (1.19-3.29) and 1.59 (0.88-2.87), respectively
Johannes CB et al. 2010 (52)	Canada	Nested case-control study	Saskatchewan database, hospital discharge reports, vital statistics death file	Dispensing	1990 - 2005	Composite variable of SCD and SVA	Domperidone	Cases: patients with SVA or SCD. Controls: matched per age, sex, diabetes and index date	Hospital inpatients deaths, personal history of cancer (except melanoma, in situ cervical carcinoma)	Multivariate analysis	Cases: 1,608. Controls: 6,428	OR for domperidone = 1.59 (95% CI, 1.28-1.98) and OR = 1.44 (95% CI, 1.12-1.86) when compared to non users and PPI, respectively. OR for non-diabetes patients, >60 y/o and males = 1.69 (95%CI, 1.32-2.17), 1.64 (95%CI, 1.31-2.05) and 2.23 (95%CI, 1.59-3.13), respectively
Martinez C et al. 2010 (53)	Europe	Nested case-control study	GPRD database	Prescription	January 1995 - February 2005	SCD	Venlafaxine	Cases: patients >18 y/o with SCD. Controls: matched by cohort entry, age, sex and drug indication (depression or anxiety)	History of life threatening ventricular tachyarrhythmia, cardioversion, aborted CA, defibrillator carrier, congenital conduction disorder or advanced cardiomyopathy (hypertrophic or dilated)	Multivariate analysis	Cases: 568. Controls: 14,812	ORs for venlafaxine = 0.66 (95% IC, 0.38-1.14) compared to fluoxetine, 0.89 (95% CI, 0.50 to 1.60) compared to citalopram 0.83 (95% CI, 0.46 to 1.52) compared to dosulepin
van Noord C et al. 2010 (54)	Europe	Case-control study	IPCI database	Prescription	1996–2007	SCD or VA	Domperidone	Cases: patients≥ 18 y/o with VA or SCD and 1 year in the database. Controls: matched by age, sex and center	Not mentioned	Multivariate analysis	Cases: 1,304. Controls: 13,480	OR for domperidone use = 3.72 (95% CI, 1.72-8.08), for doses >30mg = 11.4 (95% CI, 1.99-65.2) and for current use 4.17 (95% CI, 1.33-13.1)
Weeke P et al. 2010 (55)	Europe	Case-control study	Danish Cardiac Arrest Register, sudden death registry, national death register	Dispensing	June 2001 – December 2005	OHCA	Any drug prescribed	Cases: OHCA. Controls: by age and sex.	Not mentioned	Multivariate analysis	Cases: 12,089. Controls: 120,890	ORs for corticosteroids (systemic) = 2.7 (95%CI, 2.5–3.0), bronchial dilators = 2.5, (95% CI, 2.3–2.7), antipsychotics = 2.1, (95%CI, 1.9–2.3), digoxin = 2.1 (95%CI, 2.0–2.3) antipsychotics and anti-angina drugs
Almroth H et al. 2011 (56)	Europe	Cohort study	Medical records, autopsies and the national death register	Prescription	1998-2006	CVD	Flecainide	Exposed cohort: patients with atrial fibrillation who initiated oral flecainide treatment	Not mentioned	Univariate analysis	Exposed cohort: 9,120	SMR = 4.16 (95% CI, 1.53-9.06) compared to the general population
Geier JL et al. 2011 (57)	International	Pragmatic clinical trial	Clinical trial	Clinical trial	Not mentioned	SD and SCD	Ziprasidone	Experimental group: patients exposed to ziprasidone. Control group: patients exposed to olanzapine	Not mentioned	Multivariate analysis	Experimental group: 9,120. Control group: 9,119	RR for 1-year mortality = 1.1 (95% CI, 0.45-2.77) compared to olanzapine
Leonard CE et al. 2011 (58)	USA	Cohort study	Medicaid	Prescription	1999–2003	Composite variable of SD and VA	Antidepressants	Exposed cohort: patients exposed to several antidepressants. Control cohort: patients exposed to paroxetine	Not mentioned	Multivariate analysis	3,397,470 antidepressant users	HR for mirtazapine = 1.26 (95% CI, 1.11-1.42) compared to paroxetine. No increased risk was found for bupropion, doxepin, amitriptyline, citalopram, fluoxetine, nefazodone, nortriptyline, sertraline, trazodone and venlafaxine	8 antidepressants were excluded due to < 30 SD/VA cases
Schelleman H et al. 2011 (59)	USA	Cohort study	Medicaid and Health Core Integrated Research Database	Dispensing	1999-2003 and 2001-2006	Composite variable of SCD and VA	ADHD agents	Exposed cohort: patients 3 to 17 y/o exposed to amphetamine, atomoxetine and/or methyphenidate. Control cohort: matched by age and sex	Accidental or suicidal death	Multivariate analysis	Exposed cohort: 93,470 amphetamines, 19,830 atomoxetine and 128,177 methylphenidate. Control cohort: 965,668 non users	No increased risk
Strom BL et al. 2011 (60)	International	Pragmatic clinical trial	Clinical trial	Clinical trial	February 2002 - March 2007	Non-suicidal mortality	Ziprasidone	Experimental group: patients exposed to ziprasidone. Control group: patients exposed to olanzapine	Suicide death	Multivariate analysis	Experimental group: 9,077. Control group: 9,077	Any cause mortality RR for ziprasidone = 1.02 (95% CI, 0.76-1.39), compared to olanzapine
van Noord C et al, 2011 (61)	Europe	Case-control study	IPCI database (epidemiological database). Medical records	Prescription	01/01/1995- 01/05/2007	SCD validated by experts	hERG channel blockers (amitriptyline, fluoxetine, imipramine, phenytoin, chlorpheniramine, ebastine, mizolastine, ciprofloxacin, clarithromycin, erythromycin, ketoconazole, haloperidol, olanzapine, pimozide, risperidone, thioridazine, cisapride and tamoxifen)	Cases: all SCD cases. Controls: up to 20 controls matched by age, sex and general practitioner	Not mentioned	Multivariate analysis	Cases: 1,424. Controls: 14,443	OR for antipsychotics = 3.90 (95% IC, 2.06 - 7.37), for haloperidol = 3.49 (95% CI, 1.43-8.53) and risperidone = 3.90 (95% CI, 1.13-13.53). Not observed for antidepressants, anticonvulsivants, antihistamines, antimicrobians, cisapride nor tamoxifen
Honkola J et al. 2012 (62)	Europe	Case-control study	Autopsy reports, computerized medical records and questionnare to relatives	Toxicological reports	Not mentioned	SCD	Antidepressants and antipsychotics	Cases: SCD from acute coronary ischemic event. Controls: acute coronary ischemic event survivors	Severe heart failure and history of hospitalization due to congestive heart failure	Multivariate analysis	Cases: 1,814 cases. Controls 1,171 controls	OR for antipsychotic use = 3.4 (95% CI, 1.8-6.5). OR for antidepressant use = 3.4 (95% CI, 1.8-6.5). ORs for phenothiazine, butyrophenones, atypical antipsychotics, TCA, SSRI, newer antidepressants = 10.9 (95% CI, 3.24-36.9), 6.74 (95% CI, 1.12-40.6), 1.30 (95% CI, 0.54-3.11), 3.41 (95% CI, 1.33-8.77), 1.03 (95% CI, 0.52-2.06), 1.11 (95% CI, 0.49-2.52). OR for combined phenotiazines and antidepre…
Ray WA et al. 2012 (63)	USA	Cohort study	Tennessee Medicaid, death certificates, medical records	Prescription	Not mentioned	CVD or death due to any cause	Azithromycin	Exposed cohort: patients 30 to 74 y/o exposed to azithromycin. Control cohort: no exposed to antibiotics of interest or exposed to other antibiotics	CA, or implantation of a cardiac defibrillator	Multivariate analysis	Exposed cohort: 347,795 prescriptions for azithromycin. Control cohort: 1,391,180 non antibiotic, 1,348,672 amoxicillin prescriptions, 264,626 ciprofloxacin prescriptions and 193,906 levofloxacin prescriptions	Azithromycin HR for cardiovascular mortality = 2.88 (95% CI, 1.79-4.63) and 2.49 (95% CI, 1.38-4.50), and for death by any cause = 1.85 (95% CI, 1.25-2.75) and 2.02 (95% CI, 1.24-3.30) compared to non users or amoxicillin users, respectively	Increase of cardiovascular death, not especified as risk of sudden death
Schelleman H et al. 2012 (64)	USA	Cohort study	Medicaid and Health Core Integrated Research Database	Prescription	1999–2003	Composite variable of SD and VA	Methylphenidate	Exposed cohort : new users of methylphenidate aged ≥ 18 y/o. Control cohort: not exposed to methylphenidate, amphetamines or atomoxetine, matched by age, sex and state	Not mentioned	Multivariate analysis	Exposed cohort: 43,999. Control cohort: 175,955	HR in methylphenidate users = 1.84 (95% CI, 1.33-2.55) compared to non users
Weeke P et al. 2012 (65)	Europe	Case-time-control study	Danish Cardiac Arrest Register, Copenhagen Emergency Care Unit Register, National Causes of Death Register	Dispensing	2001-2007	OHCA	Antidepressants	Cases: ≥ 10 y/o patients who suffered OHCA. Controls: general population matched by age and sex	Patients with obvious signs of death, patients not classified as OHCA by the treating physician, and patients who did not receive cardiopulmonary resuscitation or defibrillation	Multivariate analysis	1,696 patients exposed to only SSRI antidepressants, 286 to only TCAs, 553 to only SNRIs/NaSSAs, and 378 to more than one class of antidepressants	OR for any antidepressant treatment = 1.23 (95% CI, 1.06-1.43), for SSRI = 1.21 (95% CI, 1.00-1.49) and for TCA = 1.69 (95% CI, 1.14-2.5). No association for SNRIs/NaSSAs. OR for citalopram = 1.29, (95% CI, 1.02–1.63) and for nortriptyline = 5.14 (95% CI, 2.17–12.2). No increased risk for other antidepressants
Hesdorffer DC et al. 2012 (66)	Not pertinent	Meta-analysis	Case-control studies	Not pertinent	Not mentioned	SUDEP	Antiepileptic drugs	Cases: SUDEP definitive if autopsy available, probable if not. Controls: living patients with epilepsy	Cases and controls with heart disease personal history	Multivariate analysis	Cases: 216. Control: 831	OR for antiepileptic monotherapy = 0.5 (95% CI, 0.30-0.995), compared to no-treatment
Aurlien D et al. 2012 (67)	Europe	Nested case-control study	Hospital medical records, autopsies	Dispensing	August 1995 - July 2005	SUDEP	Lamotrigine	Cases: SUDEP. Controls: matched by age and sex	Not mentioned	Multivariate analysis	Cases: 26. Controls: 41	SUDEP incidence in female exposed to lamotrigine was 2.5 cases per 1,000 PY (compared to incidence of 0.5/1,000 PY in non exposed)	OR was not provided
Bardai A et al. 2013 (68)	Europe	Case-control study	ARREST registry, medical records	Dispensing	Not mentioned	Sudden CA	Nortryptiline	Cases: sudden CA. Controls: matched by age, sexe and index date	Not mentioned	Multivariate analysis	Cases: 4. Controls: 4	OR for nortriptyline use = 4.5 (95% CI, 1.1-19.5)
Jones ME et al. 2013 (69)	Europe	Cohort study	GPRD database	Prescription	1995-2011	Cardiac mortality, SCD, all-cause mortality, coronary heart disease, VA	Antipsychotics	Exposed cohort: incident or prevalent patients exposed to antipsychotic drugs. Control cohort: patients with psychiatric diseases not exposed to antipsychotics	Patients with history of previous sudden CA or VT, cardioversion, pacemaker carrier, congenital heart conduction disturbances, advance myocardiopathy and death due to suicide	Multivariate analysis	Exposed cohort: 183,392. Control cohort: 193,920	RR of cardiac mortality for olanzapine users = 1.53 (95% CI, 1.12-2.09) and for antipsychotic users = 1.72 (95% CI, 1.42 - 2.07), compared to non users	Cohorts were not matched but adjustments for demographic characteristics were carried out during multivariant analysis
Leonard CE et al. 2013 (70)	USA	Cohort study	Medicaid database, death certificates	Prescription	1999-2003	Composite variable of SD and VA	Antipsychotics	Exposed cohort: exposed to antipsychotics aged 30 to 75 y/o	Patients < 30 or >75 y/o	Multivariate analyses	Exposed cohort: 459,614	RR for clorpromazine = 2.06 (95% CI, 1.2-3.53), for haloperidol = 1.72 (95% CI, 1.28-2.31) and for quetiapine = 0.73 (95% CI, 0.57-0.93) compared to olanzapine
Ray WA et al. 2013 (71)	USA	Cohort study	Tennessee Medicaid database, death certificates, medical records	Prescription	1992-2007	SCD or medication toxicity death	Propoxyphene	Exposed cohort: population exposed to propoxyphene, aged 30 to 74 y/o. Control cohorts: non-opioid exposed and hydrocodone exposed patients	Institutionalized patients, severe or terminal diseases, potentially lethal congenital abnormalities or childhood conditions, abuse history, hospitalization the previous 30 days	Multivariate analysis	Exposed cohort: 1,873,500. Control cohorts: 1,873,500 non users and 936,750 hydrocodone users	HR for propoxyphene = 1 (95% CI, 0.81-1.23) compared to non users, 0.91 (95% CI, 0.68-1.21) compared to hydrocodone users
Antoniou T et al. 2015 (72)	Canada	Nested case-control study	Ontario databases, hospital discharge diagnosis, death certificate	Prescription	April 1994 - December 2011	SD	Trimethoprim– sulfamethoxazole in spironolactone treated patients	Cases: SD and antibiotic prescription 14 days before index date. Controls: up to 4 controls matched by age, sex, alive at index day and antibiotic prescription 14 days before index date	Patients receiving prescriptions for more than one of the antibiotics of interest, or any other antibiotic the previous 30d before index date. Patients admitted to hospital 30d before index date. HIV infection, organ transplantation, treatment with corticosteroids or immunomodulating drugs 100 days before index date	Multivariate analysis	Cases: 349. Controls: 1171	In comparison to amoxicillin, OR for trimethoprim-sulfamethoxazole, ciprofloxacin and nitrofurantoin were 2.46 (95% CI, 1.55-3.9), 1.55 (95% CI, 1.02-2.38) and 1.7 (95% CI, 1.03 - 2.79), respectively
Arana A et al. 2015 (73)	Europe	Nested case-control study, case	CPRD GOLD UK database, death certificates	Prescription	2005-2011	SCD	Domperidone, metoclopramide, PPI	Cases: SCD patients. Controls: matched by age, sex and primary care center	Institutionalized patients, cancer diagnosis, paliative treatment the previous month. SD after >30 days hospitalization	Multivariate analysis	Case-control: 3,239 cases and 12,752 controls. Case-crossover analysis: 2,271	OR for domperidone = 1.71 (95% CI, 0.92-3.18) vs non-use, 1.26 (95%CI, 0.68-2.34) vs PPI use, and 0.40 (95% CI, 0.17-0.94) vs metoclopramide use.
Bardai A et al. 2015 (74)	Europe	Case-control study	IPCI Dutch database	Prescription	Not mentioned	SCD (validated by experts)	Antiepileptic drugs	Cases: patients <18 y/o with >1 y/o clinical record presenting SCD. Controls: up to 20 controls per case matched by age, sex and index date	Non-cardiac deaths	Multivariate analysis	Cases: 926. Controls: 9,832	OR for antiepileptic treatment = 2.6 (95% CI, 1.4-5.3). OR for Na channels blocker antiepileptics = 2.8 (95% CI; 1.1-7.2). No increased risk for non-Na channel blockers. OR for carbamazepine or gabapentin = 3.2 (95% CI, 1.1 to 9.2) and 5.7, (95% CI, 1.2 to 27.9) respectively	Both epilepsy and antiepileptic drugs are associated with an increased risk of SCD
Marzi M et al. 2015 (75)	Not pertinent	Systematic review	Published studies	Not pertinent	Not mentioned	Composite variable of SCD and VA	Domperidone	Epidemiological studies (experimental and observational) evaluating cardiac side effects of domperidone	Not mentioned	Narrative review	Not mentioned	OR in included studies = 4.7 (95% CI, 1.4-16), 1.59 (95% CI: 1.28-1.98) and 11.02 (95% CI: 2.02-62.3)
Niemeijer MN et al. 2015 (76)	Europe	Cohort study	Rotterdam study, medial records	Dispensing	1991-2011	SCD	Digoxin	All patients in the Rotterdam study (all inhabitants ≥ 55 years) with follow-up monitoring, pharmacy, genetic and covariable data available	Not mentioned	Multivariate analysis	Exposed cohort: 5,089. Control cohort: not especified	HR for digoxin use = 1.95 (95% CI, 1.44-2.64). In digoxin users, HR for C1236T, G2677T and C3435T allels were 1.90 (95% CI, 1.09-3.3), 1.89 (95% CI, 1.1-3.24) and 1.03 (95% CI, 1.03-2.87), respectively
Hou PY et al. 2015 (77)	Asia	Nested case-control study	Inhospital medical records registry, death certificates	Prescription	1985-2008	SCD	Antipsychotic drugs	Cases: patients with SCD. Controls: matched by age, sex and hospitalization date	Not mentioned	Standardized mortality ratio and multivariant logistic regression analysis	Cases: 53. Controls: 103	RR for first generation antipsychotic use = 5.13 (95% CI, 1.61-16.4)
Leelakanok N et al. 2016 (78)	Not pertinent	Meta-analysis	Published studies	Not pertinent	Not mentioned	VA or SCD, composite or not	Domperidone	Studies in humans assessing the association between domperidone and SCD or VA	Reviews, case series and studies that did not provide data for OR calculation	Meta-analysis	Not mentioned	OR for domperidone = 1.70 (95% CI, 1.47-1.97). OR for >30mg = 3.32 (95% CI, 1.38-7.96) and for ≤ 30mg = 1.63 (95% CI. 1.35-1.96)
Renoux C et al, 2016 (79)	Canada	Nested case-control study	Canadian Network for Observational Drug Effects Studies (CNODES) and GPRD	Prescription	January 1990 - June 2012	Composite variable of SCD and VA	Domperidone	Cases: 2,907 patients with SCD/VA and Parkinson disease. Controls: patients with Parkinson disease matched by risk, age, sexe and cohort entry date	Patients with a antiparkinsonian drug prescription but without Parkinson disease, previous history of VT and domperidone prescription, defibrillator, cancer disease or institutionalized patients.	Multivariate analysis	Cases: 2,907. Controls: 81,347	RR = 1.22 (95% CI, 0.99-1.5). RR = 1.38 (95% CI, 1.07-1.78) when cardiovascular disease was present
Salvo F et al, 2016 (80)	Not pertinent	Meta-analysis and meta-regression of observational studies	Published studies	Not pertinent	Not mentioned	SCD and/or SUD	Antipsychotics	Observational studies evaluating the risk of SCD/SUD associated to the use of individual antipsychotics	Not mentioned	Meta-analysis and meta-regression	Two cohort (740,306 PY) and four case–control (2,557 cases; 17,670 controls)	Quetiapine (OR=1.72, 95% CI: 1.33–2.23), olanzapine (OR=2.04, 1.52–2.74), risperidone (OR=3.04, 2.39–3.86), haloperidol (OR=2.97, 1.59–5.54), clozapine (OR=3.67, 1.94–6.94), and thioridazine (OR=4.58, 2.09–10.05) compared with non-use. No increased risk for chlorpromazine, flupentixol, or fluphenazine
Huang WT et al. 2017 (81)	Asia	Case-control study, self-controlled case series, meta-analysis	Death certificates, medical records	Administration registry	1990-1992 and 1996-2013	SUID	Total or non-cellular diphtheria-tetanus-pertussis vaccine	Cases: patients with SUID. Controls: matched by age, sex and clinic	Not mentioned	Multivariate analysis, meta-analysis	Case-control: 677 cases and 1,905 controls. SCCS: 1,847 cases	Case-control: OR for non-vaccinated = 2.28 (95% CI, 1.25-4.15). SCCS: IRR for DTwP 2 days after vaccination = 1.7 (95% CI, 0.99-2.92). MA: IRR for female children 2 days after vaccination increased risk 2 days after vaccination = 1.66 (95% CI, 1.05-2.6)
Alharbi FF et al. 2017 (82)	Europe	Case-control study	Cases: Amsterdam Resuscitation Studies (ARREST) registry; Controls: Pharmaco-Morbidity Record Linkage System (PHARMO-RLS) database	Dispensing	July 2005 - December 2011	OHCA	Potassium modifying antihipertensives	Cases: users of antihypertensives ≥ 18 y/o with OHCA with documented ECG compatible with VT or VF. Controls: users of antihypertensives matched by age, sex and index date	Patients exposed to verapamil, diltiazem and sotalol	Mutivariate analysis	Cases: 1.345. Controls: 4,145	OR for any K-modifier antihipertensive = 1.31 (95% CI, 1.10-1.55), for K-lowering antihipertensive = 1.39 (95% CI, 1.10-1.76), for combination = 1.42 (95% CI, 1.17-1.72) and for K-increasing antihipertensive = 1.15 (95% CI, 0.95-1.40)	Sensibility analysis excluded antiarrhythmic or prolonging QT drug users
Ray WA et al. 2017 (83)	USA	Cohort study	Tennessee Medicaid	Prescription	1998-2011	Composite variable of SCD, other CVD and non-intentional drug overdose deaths	High-dose citalopram and escitalopram	Exposed cohorts: 30 to 75 y/o patients exposed to high-dose SSRI (defined as citalopram, fluoxetine and paroxetine >40mg/d, escitalopram >20mg/d or sertraline >150mg/d)	Patients < 30 or >75 y/o, with cancer or other terminal diseases or institutionalized or hospitalised the last 30 days	Multivariate analysis	Exposed cohorts: 9,860 citalopram, 4,185 escitalopram, 13,692 fluoxetine, 11,080 paroxetine, 15,403 sertraline	HR for citalopram vs escitalopram, fluoxetine, paroxetine, and sertraline = 0.84 (95% CI, 0.40–1.75), 1.24 (0.75–2.05), 0.75 (0.45–1.24), and 1.53 (0.91–2.55), respectively.	Patients exposed to fluvoxamine were not included due to small sample size
Quinn KL et al. 2017 (84)	Canada	Nested case-control study	Ontario database	Prescription	1994-2012	SD	Macrolides and digoxin	Cases: deaths due to SD during the following 14 days after treatment initiation with erythromycin, clarithromycin, azithromycin or cefuroxime in digoxin users >66 y/o. Controls: digoxin users matched by age, sex, index date and nephropathy	Cases that could not be matched to at least one control	Multivariate analysis	Cases: 550. Controls: 2,070	OR for erythromycin = 0.98 (95% CI, 0.65-1.48), for azythromicin = 1.07 (95% CI, 0.75-1.53) and for clarythromicin = 1.25 (95% CI, 0.94-1.65) vs cefuroxime
Leonard CE et al. 2018 (85)	USA	Cohort study	Medicaid database	Dispensing	1999-2010	Composite variable of SD and VA	2nd generation sulfonylureas	Exposed cohort: 30 to 75 y/o 2nd generation sulfonylurea users (glyburide, glimepiride, glipizide)	Patients younger than 30 y/o or older than 75 y/o, patients exposed to 1st generation sulfonylurea	Multivariate analysis	Exposed cohorts: 202,148 to gliyburide and 97,520 to glimepiride. Control cohort: 219,604 to glipizide	HR = 0.82 (95% CI, 0.69–0.98) for glyburide and 1.10 (0.89–1.36) for glimepiride, compared to glipizide
Sveinsson O et al. 2020 (86)	Europe	Case-control study	national cause of death registry, patient and autopsy records	Prescription	2006-2011	SUDEP	Antiepileptic drugs, neuroleptics, β-blockers, antidepressants, statins	Cases: patients alive on June 2006, with epilepsy diagnosis and died between July 2006 and December 2011. Controls: up to 5 epilepsy controls, matched by sex and alive at the case's time of death	Not mentioned	Multivariate analysis	Cases: 255. Controls: 1,148	OR for antiepileptic polytherapy (≥ 3 drugs) = 0.31 (95% CI, 0.14-0.67). OR for combinations with lamotrigine, valproic acid and levetiracetam were 0.55 (0.31-0.97), 0.53 (0.29-0.98) and 0.49 (0.27-0.9), respectively. OR for statin use = 0.34 (0.11-0.99), but no significant results were found for β-blockers, antidepressants or neuroleptics
Dhopeshwarkar N et al. 2020 (87)	USA	Cohort study	Medicaid and Optum databases	Not specified	1999-2012 (Medicaid) and 2000-2016 (Optum)	Composite variable of SCD and VA	2nd generation sulfonylureas	Exposed cohort: 30 to 75 y/o 2nd generation sulfonylurea users (glyburide, glimepiride, glipizide)	Patients younger than 30 y/o or older than 75 y/o	Multivariate analysis	Exposed cohorts: 124,354 and 151,229 glimepiride; 231,958 and 134,677 glyburide . Control cohort: 268,094 and 206,034 glipizide (Medicaid and Optum, respectively)	HR = 1.17 (95% CI, 0.96–1.42) and 0,84 (0.65–1.08) for glimepiride; HR = 0.87 (0.74–1.03) and 1.11 (0.86–1.42) for glyburide, compared to glipizide (Medicaid and Optum, respectively)
Simpson TF et al. 2020 (88)	USA	Case-control study	prospective countywide autopsy study	Prescription	2011-2014	presumed sudden cardiac death, autopsy-defined non-SAD and SAD	QT-prolonging medications	Cases: presumed sudden cardiac death, autopsy-defined non-sudden arrhythmic death (SAD) and SA. Controls: nonsuicide, nonhomicide, accidental traumatic deaths	Not mentioned	Multivariate analysis	Cases: 525. Controls: 104	OR for low and high score QT-prolonging medication = 2.25 (95% CI, 1.03-4.96) and 6.7 (1.47-30.67), respectively, compared to trauma deaths. QTPMs was associated with increased risk of non-SAD (low-risk OR, 2.88 [95%CI, 1.18-6.99; P = .02]; moderate-risk OR, 2.62 [95%CI, 1.20-5.73; P = .02]; and high-risk OR, 14.22 [95%CI, 2.91-69.30; P = .001]) but not SAD in all exposure groups
CA: Cardiac arrest; CVD: Cardiovascular death; HR: Hazard ratio; OR: Odds ratio; PY: person-year; SAD: Sudden arrhythmic death; SCCS: self controlled case series; SCD: sudden cardiac death; SD: sudden death; VA: ventricular arrhythmia; y/o: years old;
